# Supplementary material for: Migration Drives the Replacement of Xanthomonas perforans Races in the Absence of Widely Deployed Resistance
Source: Front Microbiol. 2022 Mar 18;13:826386. doi: 10.3389/fmicb.2022.826386 (PMC8971904; doi:10.3389/fmicb.2022.826386)
Supplement: Supplementary file 2 [file Table_1.XLSX]

## Sheet: Glossary
avrXv3 (XopAF) allele
T3- T3 allele, displays T3 HR phenotype
T3-like, T3 allele, not tested for HR
Indel- insertion sequence, "pseudogene", found upstream of coding sequence	(described Timsilsina et al., 2016)
SNP- premature stop codon in the 205th nucleotide of from cytosine to thymine	(described Timsilsina et al., 2016)
Deletion- avrXv3 (XopAF) not present
NA- no amplification of avrXv3
NT- Not tested

## Sheet: All strains used in study
YEAR OF ISOLATION	SM-ID	COUNTY	REGION	avrXv3 allele	HR PHENOTYPE	SEQUENCED
1995	SM761 (T3)	Seneca	West Central Ohio	T3	T3	No
1998	Scott-1 (T4)	NA	Florida	Indel	T4	No
2010	SM176-10	NA	Michigan	Contig	NT	Yes
2011	SM587-11	Putnam	West Central Ohio	T3-Like	NT	Yes
2012	SM779-12	Seneca	West Central Ohio	Contig	T4	Yes
2012	SM780-12	Seneca	West Central Ohio	NA	T4	No
2012	SM791-12	Seneca	West Central Ohio	NA	T4	No
2012	SM792-12	Seneca	West Central Ohio	NA	T4	No
2012	SM833-12	Seneca	West Central Ohio	SNP	T4	No
2012	SM840-12	Putnam	West Central Ohio	SNP	T4	No
2012	SM842-12	Putnam	West Central Ohio	SNP	T4	No
2012	SM843-12	Putnam	West Central Ohio	SNP	T4	No
2012	SM850-12	Putnam	West Central Ohio	SNP	T4	No
2012	SM949-13	Wayne	West Central Ohio	SNP	T4	No
2012	SM825-12	Wayne	Central Ohio	SNP	T3	No
2012	SM841-12	Putnam	West Central Ohio	SNP	T3	No
2012	SM787-12	Seneca	West Central Ohio	NA	T3	No
2012	SM818-12	Wayne	Central Ohio	NA	T3	No
2012	SM844-12	Putnam	West Central Ohio	NA	T3	No
2012	SM845-12	Putnam	West Central Ohio	NA	T3	No
2013	SM1000-13	NA	Ohio	NA	T4	No
2013	SM1008-13	Erie	North Central Ohio	NA	T4	No
2013	SM1011-13	Sandusky	Northwest Ohio	Contig	T4	Yes
2013	SM1013-13	Washington	South Central Ohio	T3	T3	Yes
2017	SM 1838-17	Putnam	West Central Ohio	SNP	T4	No
2017	SM1806-17	Hancock	West Central Ohio	SNP	T4	Yes
2017	SM1806-17-2	Hancock	West Central Ohio	SNP	T4	No
2017	SM1807-17	Madison	Central Indiana	SNP	T4	Yes
2017	SM1807-17-2	Madison	Central Indiana	SNP	T4	No
2017	SM1809-17	Hancock	West Central Ohio	SNP	T4	Yes
2017	SM1809-17-2	Hancock	West Central Ohio	SNP	T4	No
2017	SM1810-17	Putnam	West Central Ohio	SNP	T4	Yes
2017	SM1810-17-2	Putnam	West Central Ohio	SNP	T4	No
2017	SM1812-17	Madison	Central Indiana	SNP	T4	Yes
2017	SM1813-17	Ottawa	North Central Ohio	SNP	T4	Yes
2017	SM1814-17	Hancock	West Central Ohio	SNP	T4	Yes
2017	SM1815-17	Hancock	West Central Ohio	SNP	T4	Yes
2017	SM1823-17	Ottawa	North Central Ohio	SNP	T4	No
2017	SM1828-17	Hancock	West Central Ohio	SNP	T4	Yes
2017	SM1829-17-1	Hancock	West Central Ohio	SNP	T4	No
2017	SM1829-17-2	Hancock	West Central Ohio	SNP	T4	No
2017	SM1830-17	Ottawa	North Central Ohio	SNP	T4	Yes
2017	SM1841-17	Hancock	West Central Ohio	SNP	T4	Yes
2017	SM1843-17	Ottawa	North Central Ohio	SNP	T4	Yes
2017	SM1844-17-4	Madison	Central Indiana	SNP	T4	No
2017	SM463-1	Hancock	West Central Ohio	SNP	T4	No
2017	SM465-5g	Hancock	West Central Ohio	SNP	T4	No
2017	SM466-1	Hancock	West Central Ohio	SNP	T4	No
2017	SM467-1g	Madison	Central Indiana	SNP	T4	No
2017	SM472-5g	Ottawa	North Central Ohio	SNP	T4	No
2017	SM472-6g	Ottawa	North Central Ohio	SNP	T4	No
2017	SM472-7g	Ottawa	North Central Ohio	SNP	T4	No
2017	SM472-8g	Ottawa	North Central Ohio	SNP	T4	No
2017	SM476-1g	Hancock	West Central Ohio	SNP	T4	No
2017	SM1815-17-2	Hancock	West Central Ohio	SNP	T3	No
2017	SM1815-17-3	Hancock	West Central Ohio	SNP	T3	No
2017	SM477-1	Ottawa	North Central Ohio	SNP	T4	No
2017	SM1829-17	Hancock	West Central Ohio	SNP	NT	Yes
2017	SM1806-17-3	Hancock	West Central Ohio	SNP	NT	No
2017	SM1806-17-4	Hancock	West Central Ohio	SNP	NT	No
2017	SM1806-17-5g	Hancock	West Central Ohio	SNP	NT	No
2017	SM1806-17-6g	Hancock	West Central Ohio	SNP	NT	No
2017	SM1806-17-7g	Hancock	West Central Ohio	SNP	NT	No
2017	SM1806-17-8g	Hancock	West Central Ohio	SNP	NT	No
2017	SM1807-17-3	Tipton	Central Indiana	SNP	NT	No
2017	SM1809-17-3	Hancock	West Central Ohio	SNP	NT	No
2017	SM1809-17-4	Hancock	West Central Ohio	SNP	NT	No
2017	SM1809-17-5g	Hancock	West Central Ohio	SNP	NT	No
2017	SM1809-17-6g	Hancock	West Central Ohio	SNP	NT	No
2017	SM1809-17-7g	Hancock	West Central Ohio	SNP	NT	No
2017	SM1809-17-8g	Hancock	West Central Ohio	SNP	NT	No
2017	SM1810-17-3	Putnam	West Central Ohio	SNP	NT	No
2017	SM1810-17-4	Putnam	West Central Ohio	SNP	NT	No
2017	SM1810-17-5g	Putnam	West Central Ohio	SNP	NT	No
2017	SM1810-17-6g	Putnam	West Central Ohio	SNP	NT	No
2017	SM1810-17-7g	Putnam	West Central Ohio	SNP	NT	No
2017	SM1810-17-8g	Putnam	West Central Ohio	SNP	NT	No
2017	SM1813-17-2	Ottawa	North Central Ohio	SNP	NT	No
2017	SM1813-17-3	Ottawa	North Central Ohio	SNP	NT	No
2017	SM1813-17-4	Ottawa	North Central Ohio	SNP	NT	No
2017	SM1814-14-176g	Hancock	West Central Ohio	SNP	NT	No
2017	SM1814-17-1	Hancock	West Central Ohio	SNP	NT	No
2017	SM1814-17-2	Hancock	West Central Ohio	SNP	NT	No
2017	SM1814-17-3	Hancock	West Central Ohio	SNP	NT	No
2017	SM1814-17-4	Hancock	West Central Ohio	SNP	NT	No
2017	SM1814-17-7g	Hancock	West Central Ohio	SNP	NT	No
2017	SM1814-17-8g	Hancock	West Central Ohio	SNP	NT	No
2017	SM1815-17-4	Hancock	West Central Ohio	SNP	NT	No
2017	SM1815-17-5	Hancock	West Central Ohio	SNP	NT	No
2017	SM1815-17-6	Hancock	West Central Ohio	SNP	NT	No
2017	SM1815-17-7	Hancock	West Central Ohio	SNP	NT	No
2017	SM1815-17-8	Hancock	West Central Ohio	SNP	NT	No
2017	SM1823-17-2	Ottawa	North Central Ohio	SNP	NT	No
2017	SM1823-17-3	Ottawa	North Central Ohio	SNP	NT	No
2017	SM1829-17-3	Hancock	West Central Ohio	SNP	NT	No
2017	SM1829-17-4	Hancock	West Central Ohio	SNP	NT	No
2017	SM1829-17-6g	Hancock	West Central Ohio	SNP	NT	No
2017	SM1829-17-7g	Hancock	West Central Ohio	SNP	NT	No
2017	SM1829-17-8g	Hancock	West Central Ohio	SNP	NT	No
2017	SM184-17-6g	Hancock	West Central Ohio	SNP	NT	No
2017	SM1841-17-2	Hancock	West Central Ohio	SNP	NT	No
2017	SM1841-17-3	Hancock	West Central Ohio	SNP	NT	No
2017	SM1841-17-4	Hancock	West Central Ohio	SNP	NT	No
2017	SM1841-17-5g	Hancock	West Central Ohio	SNP	NT	No
2017	SM1841-17-7g	Hancock	West Central Ohio	SNP	NT	No
2017	SM1841-17-8g	Hancock	West Central Ohio	SNP	NT	No
2017	SM1843-17-2g	Ottawa	North Central Ohio	SNP	NT	No
2017	SM1843-17-3g	Ottawa	North Central Ohio	SNP	NT	No
2017	SM1843-4g	Ottawa	North Central Ohio	SNP	NT	No
2017	SM1844-17-5	Tipton	Central Indiana	SNP	NT	No
2017	SM1844-17-6	Tipton	Central Indiana	SNP	NT	No
2017	SM1844-17-7	Tipton	Central Indiana	SNP	NT	No
2017	SM1844-17-8g	Tipton	Central Indiana	SNP	NT	No
2017	SM1844-17g	Tipton	Central Indiana	SNP	NT	No
2017	SM1844-2g	Tipton	Central Indiana	SNP	NT	No
2017	SM1844-3g	Tipton	Central Indiana	SNP	NT	No
2017	SM462-2	Hancock	West Central Ohio	SNP	NT	No
2017	SM462-3	Hancock	West Central Ohio	SNP	NT	No
2017	SM462-4	Hancock	West Central Ohio	SNP	NT	No
2017	SM465-1	Hancock	West Central Ohio	SNP	NT	No
2017	SM465-2	Hancock	West Central Ohio	SNP	NT	No
2017	SM465-3	Hancock	West Central Ohio	SNP	NT	No
2017	SM465-4	Hancock	West Central Ohio	SNP	NT	No
2017	SM465-6g	Hancock	West Central Ohio	SNP	NT	No
2017	SM465-7g	Hancock	West Central Ohio	SNP	NT	No
2017	SM465-8g	Hancock	West Central Ohio	SNP	NT	No
2017	SM466-2	Hancock	West Central Ohio	SNP	NT	No
2017	SM466-3	Hancock	West Central Ohio	SNP	NT	No
2017	SM466-4	Hancock	West Central Ohio	SNP	NT	No
2017	SM466-5g	Hancock	West Central Ohio	SNP	NT	No
2017	SM466-6g	Hancock	West Central Ohio	SNP	NT	No
2017	SM466-7g	Hancock	West Central Ohio	SNP	NT	No
2017	SM466-8g	Hancock	West Central Ohio	SNP	NT	No
2017	SM467-2g	Tipton	Central Indiana	SNP	NT	No
2017	SM467-3g	Tipton	Central Indiana	SNP	NT	No
2017	SM468-1	Tipton	Central Indiana	SNP	NT	No
2017	SM468-2	Tipton	Central Indiana	SNP	NT	No
2017	SM468-3	Tipton	Central Indiana	SNP	NT	No
2017	SM468-4	Tipton	Central Indiana	SNP	NT	No
2017	SM468-5g	Tipton	Central Indiana	SNP	NT	No
2017	SM468-6g	Tipton	Central Indiana	SNP	NT	No
2017	SM468-7g	Tipton	Central Indiana	SNP	NT	No
2017	SM468-8g	Tipton	Central Indiana	SNP	NT	No
2017	SM472-1	Ottawa	North Central Ohio	SNP	NT	No
2017	SM472-2	Ottawa	North Central Ohio	SNP	NT	No
2017	SM472-3	Ottawa	North Central Ohio	SNP	NT	No
2017	SM472-4	Ottawa	North Central Ohio	SNP	NT	No
2017	SM472-9g	Ottawa	North Central Ohio	SNP	NT	No
2017	SM476-2g	Hancock	West Central Ohio	SNP	NT	No
2017	SM476-3g	Hancock	West Central Ohio	SNP	NT	No
2017	SM476-4g	Hancock	West Central Ohio	SNP	NT	No
2017	SM478-1	Wood	Northwest Ohio	SNP	NT	No
2017	SM478-2	Wood	Northwest Ohio	SNP	NT	No
2017	SM478-3	Wood	Northwest Ohio	SNP	NT	No
2017	SM478-4	Wood	Northwest Ohio	SNP	NT	No
2017	SM478-5g	Wood	Northwest Ohio	SNP	NT	No
2017	SM478-6g	Wood	Northwest Ohio	SNP	NT	No
2017	SM478-7g	Wood	Northwest Ohio	SNP	NT	No
2017	SM478-8g	Wood	Northwest Ohio	SNP	NT	No
2017	SM479-1	Wood	Northwest Ohio	SNP	NT	No
2017	SM479-2	Wood	Northwest Ohio	SNP	NT	No
2017	SM479-3	Wood	Northwest Ohio	SNP	NT	No
2017	SM479-4	Wood	Northwest Ohio	SNP	NT	No
2017	SM1831-17	Hancock	West Central Ohio	SNP	NT	Yes
2017	SM1811-17	Ottawa	North Central Ohio	SNP	NT	Yes
2017	SM1808-17	Putnam	West Central Ohio	SNP	NT	Yes
2017	SM1842-17	Hancock	West Central Ohio	SNP	NT	Yes
2018	SM1855-18	Hancock	West Central Ohio	SNP	T4	Yes
2018	SM1860-18	Madison	Central Indiana	SNP	T4	Yes
2018	SM1860-18-10	Madison	Central Indiana	SNP	T4	No
2018	SM1860-18-11	Madison	Central Indiana	SNP	T4	No
2018	SM1860-18-12	Madison	Central Indiana	SNP	T4	No
2018	SM1860-18-13g	Madison	Central Indiana	SNP	T4	No
2018	SM1860-18-14g	Madison	Central Indiana	SNP	T4	No
2018	SM1860-18-15g	Madison	Central Indiana	NA	T4	No
2018	SM1860-18-16g	Madison	Central Indiana	SNP	T4	No
2018	SM1860-18-17g	Madison	Central Indiana	SNP	T4	No
2018	SM1860-18-18g	Madison	Central Indiana	SNP	T4	No
2018	SM1860-18-19g	Madison	Central Indiana	SNP	T4	No
2018	SM1860-18-2	Madison	Central Indiana	SNP	T4	No
2018	SM1860-18-20g	Madison	Central Indiana	SNP	T4	No
2018	SM1860-18-21g	Madison	Central Indiana	SNP	T4	No
2018	SM1860-18-22g	Madison	Central Indiana	SNP	T4	No
2018	SM1860-18-3	Madison	Central Indiana	SNP	T4	No
2018	SM1860-18-4	Madison	Central Indiana	SNP	T4	No
2018	SM1860-18-5	Madison	Central Indiana	NA	T4	No
2018	SM1860-18-7	Madison	Central Indiana	SNP	T4	No
2018	SM1860-18-8	Madison	Central Indiana	SNP	T4	No
2018	SM1860-18-9	Madison	Central Indiana	SNP	T4	No
2018	SM326-1g	Hancock	West Central Ohio	SNP	T4	No
2018	SM326-2g	Hancock	West Central Ohio	SNP	T4	No
2018	SM326-3g	Hancock	West Central Ohio	SNP	T4	No
2018	SM326-4g	Hancock	West Central Ohio	SNP	T4	No
2018	SM327-1g	Hancock	West Central Ohio	SNP	T4	No
2018	SM327-6g	Hancock	West Central Ohio	SNP	T4	No
2018	SM327-7g	Hancock	West Central Ohio	SNP	T4	No
2018	SM328-3g	Hancock	West Central Ohio	SNP	T4	No
2018	SM328-5g	Hancock	West Central Ohio	SNP	T4	No
2018	SM328-6g	Hancock	West Central Ohio	SNP	T4	No
2018	SM328-7g	Hancock	West Central Ohio	SNP	T4	No
2018	SM328-8g	Hancock	West Central Ohio	SNP	T4	No
2018	SM339-1g	Hancock	West Central Ohio	SNP	T4	No
2018	SM339-2g	Hancock	West Central Ohio	SNP	T4	No
2018	SM339-3g	Hancock	West Central Ohio	SNP	T4	No
2018	SM339-4g	Hancock	West Central Ohio	SNP	T4	No
2018	SM1860-18-6	Madison	Central Indiana	SNP	T3	No
2018	SM1853-18	Putnam	West Central Ohio	SNP	NT	Yes
2018	SM1853-18-10	Putnam	West Central Ohio	SNP	NT	No
2018	SM1853-18-11	Putnam	West Central Ohio	SNP	NT	No
2018	SM1853-18-12	Putnam	West Central Ohio	SNP	NT	No
2018	SM1853-18-13	Putnam	West Central Ohio	SNP	NT	No
2018	SM1853-18-2	Putnam	West Central Ohio	NA	NT	No
2018	SM1853-18-3	Putnam	West Central Ohio	NA	NT	No
2018	SM1853-18-4	Putnam	West Central Ohio	NA	NT	No
2018	SM1853-18-6	Putnam	West Central Ohio	SNP	NT	No
2018	SM1853-18-7	Putnam	West Central Ohio	SNP	NT	No
2018	SM1853-18-8	Putnam	West Central Ohio	SNP	NT	No
2018	SM1853-18-9	Putnam	West Central Ohio	SNP	NT	No
2018	SM1854-18	Putnam	West Central Ohio	SNP	NT	Yes
2018	SM1854-18-10	Putnam	West Central Ohio	SNP	NT	No
2018	SM1854-18-11	Putnam	West Central Ohio	SNP	NT	No
2018	SM1854-18-12	Putnam	West Central Ohio	SNP	NT	No
2018	SM1854-18-13	Putnam	West Central Ohio	SNP	NT	No
2018	SM1854-18-14	Putnam	West Central Ohio	SNP	NT	No
2018	SM1854-18-15	Putnam	West Central Ohio	SNP	NT	No
2018	SM1854-18-16	Putnam	West Central Ohio	SNP	NT	No
2018	SM1854-18-17	Putnam	West Central Ohio	SNP	NT	No
2018	SM1854-18-18	Putnam	West Central Ohio	SNP	NT	No
2018	SM1854-18-19	Putnam	West Central Ohio	SNP	NT	No
2018	SM1854-18-2	Putnam	West Central Ohio	NA	NT	No
2018	SM1854-18-20	Putnam	West Central Ohio	SNP	NT	No
2018	SM1854-18-3	Putnam	West Central Ohio	SNP	NT	No
2018	SM1854-18-4	Putnam	West Central Ohio	SNP	NT	No
2018	SM1854-18-5	Putnam	West Central Ohio	NA	NT	No
2018	SM1854-18-6	Putnam	West Central Ohio	SNP	NT	No
2018	SM1854-18-7	Putnam	West Central Ohio	NA	NT	No
2018	SM1854-18-8	Putnam	West Central Ohio	NA	NT	No
2018	SM1854-18-9	Putnam	West Central Ohio	NA	NT	No
2018	SM1855-18	Hancock	West Central Ohio	SNP	NT	No
2018	SM1855-18-10	Hancock	West Central Ohio	SNP	NT	No
2018	SM1855-18-2	Hancock	West Central Ohio	SNP	NT	No
2018	SM1855-18-3	Hancock	West Central Ohio	SNP	NT	No
2018	SM1855-18-4	Hancock	West Central Ohio	SNP	NT	No
2018	SM1855-18-5	Hancock	West Central Ohio	SNP	NT	No
2018	SM1855-18-6	Hancock	West Central Ohio	SNP	NT	No
2018	SM1855-18-7	Hancock	West Central Ohio	SNP	NT	No
2018	SM1855-18-8	Hancock	West Central Ohio	SNP	NT	No
2018	SM1856-18	Hancock	West Central Ohio	SNP	NT	Yes
2018	SM1856-18-10	Hancock	West Central Ohio	SNP	NT	No
2018	SM1856-18-11	Hancock	West Central Ohio	SNP	NT	No
2018	SM1856-18-12	Hancock	West Central Ohio	SNP	NT	No
2018	SM1856-18-13	Hancock	West Central Ohio	SNP	NT	No
2018	SM1856-18-14	Hancock	West Central Ohio	SNP	NT	No
2018	SM1856-18-15	Hancock	West Central Ohio	SNP	NT	No
2018	SM1856-18-16	Hancock	West Central Ohio	NA	NT	No
2018	SM1856-18-17	Hancock	West Central Ohio	SNP	NT	No
2018	SM1856-18-18	Hancock	West Central Ohio	NA	NT	No
2018	SM1856-18-19	Hancock	West Central Ohio	SNP	NT	No
2018	SM1856-18-2	Hancock	West Central Ohio	NA	NT	No
2018	SM1856-18-20	Hancock	West Central Ohio	SNP	NT	No
2018	SM1856-18-21	Hancock	West Central Ohio	SNP	NT	No
2018	SM1856-18-3	Hancock	West Central Ohio	NA	NT	No
2018	SM1856-18-4	Hancock	West Central Ohio	SNP	NT	No
2018	SM1856-18-5	Hancock	West Central Ohio	SNP	NT	No
2018	SM1856-18-6	Hancock	West Central Ohio	SNP	NT	No
2018	SM1856-18-7	Hancock	West Central Ohio	SNP	NT	No
2018	SM1856-18-8	Hancock	West Central Ohio	SNP	NT	No
2018	SM1856-18-9	Hancock	West Central Ohio	SNP	NT	No
2018	SM1857-18	Ottawa	North Central Ohio	SNP	NT	Yes
2018	SM1858-18	Ottawa	North Central Ohio	SNP	NT	Yes
2018	SM1858-18-2	Ottawa	North Central Ohio	SNP	NT	No
2018	SM1858-18-3	Ottawa	North Central Ohio	SNP	NT	No
2018	SM1858-18-4	Ottawa	North Central Ohio	SNP	NT	No
2018	SM320-6	Ottawa	North Central Ohio	SNP	NT	No
2018	SM323-1	Putnam	West Central Ohio	SNP	NT	No
2018	SM323-2	Putnam	West Central Ohio	SNP	NT	No
2018	SM323-3	Putnam	West Central Ohio	SNP	NT	No
2018	SM323-4	Putnam	West Central Ohio	SNP	NT	No
2018	SM324-1	Putnam	West Central Ohio	NA	NT	No
2018	SM324-2	Putnam	West Central Ohio	NA	NT	No
2018	SM324-3	Putnam	West Central Ohio	SNP	NT	No
2018	SM324-4	Putnam	West Central Ohio	SNP	NT	No
2018	SM324-5	Putnam	West Central Ohio	SNP	NT	No
2018	SM324-6	Putnam	West Central Ohio	SNP	NT	No
2018	SM324-7	Putnam	West Central Ohio	SNP	NT	No
2018	SM324-8	Putnam	West Central Ohio	SNP	NT	No
2018	SM325-1	Putnam	West Central Ohio	SNP	NT	No
2018	SM325-10	Putnam	West Central Ohio	SNP	NT	No
2018	SM325-11	Putnam	West Central Ohio	SNP	NT	No
2018	SM325-12	Putnam	West Central Ohio	SNP	NT	No
2018	SM325-13	Putnam	West Central Ohio	SNP	NT	No
2018	SM325-14	Putnam	West Central Ohio	SNP	NT	No
2018	SM325-2	Putnam	West Central Ohio	SNP	NT	No
2018	SM325-3	Putnam	West Central Ohio	SNP	NT	No
2018	SM325-4	Putnam	West Central Ohio	SNP	NT	No
2018	SM325-5	Putnam	West Central Ohio	SNP	NT	No
2018	SM325-6	Putnam	West Central Ohio	SNP	NT	No
2018	SM325-7	Putnam	West Central Ohio	SNP	NT	No
2018	SM325-8	Putnam	West Central Ohio	SNP	NT	No
2018	SM325-9	Putnam	West Central Ohio	SNP	NT	No
2018	SM326-10g	Hancock	West Central Ohio	SNP	NT	No
2018	SM326-11g	Hancock	West Central Ohio	SNP	NT	No
2018	SM326-12g	Hancock	West Central Ohio	SNP	NT	No
2018	SM326-13g	Hancock	West Central Ohio	SNP	NT	No
2018	SM326-14g	Hancock	West Central Ohio	SNP	NT	No
2018	SM326-15g	Hancock	West Central Ohio	SNP	NT	No
2018	SM326-16g	Hancock	West Central Ohio	SNP	NT	No
2018	SM326-17g	Hancock	West Central Ohio	SNP	NT	No
2018	SM326-5g	Hancock	West Central Ohio	SNP	NT	No
2018	SM326-6g	Hancock	West Central Ohio	SNP	NT	No
2018	SM326-7g	Hancock	West Central Ohio	SNP	NT	No
2018	SM326-8g	Hancock	West Central Ohio	SNP	NT	No
2018	SM326-9g	Hancock	West Central Ohio	SNP	NT	No
2018	SM327-10g	Hancock	West Central Ohio	SNP	NT	No
2018	SM327-11g	Hancock	West Central Ohio	SNP	NT	No
2018	SM327-12g	Hancock	West Central Ohio	SNP	NT	No
2018	SM327-13g	Hancock	West Central Ohio	SNP	NT	No
2018	SM327-14g	Hancock	West Central Ohio	SNP	NT	No
2018	SM327-15g	Hancock	West Central Ohio	SNP	NT	No
2018	SM327-16g	Hancock	West Central Ohio	SNP	NT	No
2018	SM327-17	Hancock	West Central Ohio	SNP	NT	No
2018	SM327-18	Hancock	West Central Ohio	SNP	NT	No
2018	SM327-19	Hancock	West Central Ohio	SNP	NT	No
2018	SM327-2g	Hancock	West Central Ohio	SNP	NT	No
2018	SM327-3g	Hancock	West Central Ohio	SNP	NT	No
2018	SM327-4g	Hancock	West Central Ohio	SNP	NT	No
2018	SM327-5g	Hancock	West Central Ohio	SNP	NT	No
2018	SM327-8g	Hancock	West Central Ohio	SNP	NT	No
2018	SM327-9g	Hancock	West Central Ohio	SNP	NT	No
2018	SM328-10g	Hancock	West Central Ohio	SNP	NT	No
2018	SM328-11g	Hancock	West Central Ohio	SNP	NT	No
2018	SM328-12g	Hancock	West Central Ohio	SNP	NT	No
2018	SM328-13g	Hancock	West Central Ohio	SNP	NT	No
2018	SM328-14g	Hancock	West Central Ohio	SNP	NT	No
2018	SM328-15g	Hancock	West Central Ohio	SNP	NT	No
2018	SM328-16g	Hancock	West Central Ohio	SNP	NT	No
2018	SM328-17g	Hancock	West Central Ohio	SNP	NT	No
2018	SM328-1g	Hancock	West Central Ohio	SNP	NT	No
2018	SM328-2g	Hancock	West Central Ohio	SNP	NT	No
2018	SM328-4g	Hancock	West Central Ohio	SNP	NT	No
2018	SM328-9g	Hancock	West Central Ohio	SNP	NT	No
2018	SM329-12	Madison	Central Indiana	SNP	NT	No
2018	SM330-1	Madison	Central Indiana	SNP	NT	No
2018	SM330-10	Madison	Central Indiana	SNP	NT	No
2018	SM330-11	Madison	Central Indiana	SNP	NT	No
2018	SM330-12	Madison	Central Indiana	SNP	NT	No
2018	SM330-13	Madison	Central Indiana	SNP	NT	No
2018	SM330-14	Madison	Central Indiana	NA	NT	No
2018	SM330-15	Madison	Central Indiana	NA	NT	No
2018	SM330-16	Madison	Central Indiana	SNP	NT	No
2018	SM330-17	Madison	Central Indiana	SNP	NT	No
2018	SM330-18	Madison	Central Indiana	SNP	NT	No
2018	SM330-19	Madison	Central Indiana	SNP	NT	No
2018	SM330-2	Madison	Central Indiana	SNP	NT	No
2018	SM330-20	Madison	Central Indiana	SNP	NT	No
2018	SM330-21	Madison	Central Indiana	SNP	NT	No
2018	SM330-22	Madison	Central Indiana	NA	NT	No
2018	SM330-23	Madison	Central Indiana	NA	NT	No
2018	SM330-24	Madison	Central Indiana	SNP	NT	No
2018	SM330-25	Madison	Central Indiana	SNP	NT	No
2018	SM330-26	Madison	Central Indiana	SNP	NT	No
2018	SM330-3	Madison	Central Indiana	SNP	NT	No
2018	SM330-4	Madison	Central Indiana	NA	NT	No
2018	SM330-5	Madison	Central Indiana	SNP	NT	No
2018	SM330-6	Madison	Central Indiana	NA	NT	No
2018	SM330-7	Madison	Central Indiana	SNP	NT	No
2018	SM330-8	Madison	Central Indiana	SNP	NT	No
2018	SM330-9	Madison	Central Indiana	SNP	NT	No
2018	SM333-1	Putnam	West Central Ohio	SNP	NT	No
2018	SM333-10	Putnam	West Central Ohio	SNP	NT	No
2018	SM333-11	Putnam	West Central Ohio	SNP	NT	No
2018	SM333-12	Putnam	West Central Ohio	SNP	NT	No
2018	SM333-13	Putnam	West Central Ohio	SNP	NT	No
2018	SM333-14	Putnam	West Central Ohio	SNP	NT	No
2018	SM333-15	Putnam	West Central Ohio	SNP	NT	No
2018	SM333-16	Putnam	West Central Ohio	SNP	NT	No
2018	SM333-17	Putnam	West Central Ohio	SNP	NT	No
2018	SM333-18	Putnam	West Central Ohio	SNP	NT	No
2018	SM333-19	Putnam	West Central Ohio	SNP	NT	No
2018	SM333-2	Putnam	West Central Ohio	SNP	NT	No
2018	SM333-20	Putnam	West Central Ohio	SNP	NT	No
2018	SM333-21	Putnam	West Central Ohio	SNP	NT	No
2018	SM333-3	Putnam	West Central Ohio	SNP	NT	No
2018	SM333-4	Putnam	West Central Ohio	NA	NT	No
2018	SM333-5	Putnam	West Central Ohio	NA	NT	No
2018	SM333-6	Putnam	West Central Ohio	SNP	NT	No
2018	SM333-7	Putnam	West Central Ohio	SNP	NT	No
2018	SM333-8	Putnam	West Central Ohio	SNP	NT	No
2018	SM333-9	Putnam	West Central Ohio	SNP	NT	No
2018	SM334-1	Putnam	West Central Ohio	SNP	NT	No
2018	SM334-2	Putnam	West Central Ohio	SNP	NT	No
2018	SM334-3	Putnam	West Central Ohio	SNP	NT	No
2018	SM334-4	Putnam	West Central Ohio	SNP	NT	No
2018	SM334-5	Putnam	West Central Ohio	SNP	NT	No
2018	SM334-6	Putnam	West Central Ohio	SNP	NT	No
2018	SM334-7	Putnam	West Central Ohio	SNP	NT	No
2018	SM334-8	Putnam	West Central Ohio	SNP	NT	No
2018	SM335-1	Putnam	West Central Ohio	SNP	NT	No
2018	SM335-10	Putnam	West Central Ohio	SNP	NT	No
2018	SM335-11	Putnam	West Central Ohio	NA	NT	No
2018	SM335-12	Putnam	West Central Ohio	SNP	NT	No
2018	SM335-13	Putnam	West Central Ohio	SNP	NT	No
2018	SM335-14	Putnam	West Central Ohio	SNP	NT	No
2018	SM335-15	Putnam	West Central Ohio	SNP	NT	No
2018	SM335-16	Putnam	West Central Ohio	SNP	NT	No
2018	SM335-17	Putnam	West Central Ohio	SNP	NT	No
2018	SM335-18	Putnam	West Central Ohio	SNP	NT	No
2018	SM335-19	Putnam	West Central Ohio	SNP	NT	No
2018	SM335-2	Putnam	West Central Ohio	SNP	NT	No
2018	SM335-20	Putnam	West Central Ohio	SNP	NT	No
2018	SM335-21	Putnam	West Central Ohio	SNP	NT	No
2018	SM335-3	Putnam	West Central Ohio	SNP	NT	No
2018	SM335-4	Putnam	West Central Ohio	SNP	NT	No
2018	SM335-5	Putnam	West Central Ohio	SNP	NT	No
2018	SM335-6	Putnam	West Central Ohio	SNP	NT	No
2018	SM335-7	Putnam	West Central Ohio	NA	NT	No
2018	SM335-8	Putnam	West Central Ohio	SNP	NT	No
2018	SM335-9	Putnam	West Central Ohio	NA	NT	No
2018	SM336-1	Putnam	West Central Ohio	SNP	NT	No
2018	SM336-10	Putnam	West Central Ohio	SNP	NT	No
2018	SM336-11	Putnam	West Central Ohio	SNP	NT	No
2018	SM336-12	Putnam	West Central Ohio	SNP	NT	No
2018	SM336-13	Putnam	West Central Ohio	SNP	NT	No
2018	SM336-14	Putnam	West Central Ohio	SNP	NT	No
2018	SM336-15	Putnam	West Central Ohio	SNP	NT	No
2018	SM336-16	Putnam	West Central Ohio	SNP	NT	No
2018	SM336-2	Putnam	West Central Ohio	SNP	NT	No
2018	SM336-3	Putnam	West Central Ohio	SNP	NT	No
2018	SM336-4	Putnam	West Central Ohio	SNP	NT	No
2018	SM336-5	Putnam	West Central Ohio	SNP	NT	No
2018	SM336-6	Putnam	West Central Ohio	SNP	NT	No
2018	SM336-7	Putnam	West Central Ohio	SNP	NT	No
2018	SM336-8	Putnam	West Central Ohio	SNP	NT	No
2018	SM336-9	Putnam	West Central Ohio	SNP	NT	No
2018	SM337-1	Putnam	West Central Ohio	SNP	NT	No
2018	SM337-10	Putnam	West Central Ohio	SNP	NT	No
2018	SM337-11	Putnam	West Central Ohio	SNP	NT	No
2018	SM337-12	Putnam	West Central Ohio	SNP	NT	No
2018	SM337-13	Putnam	West Central Ohio	SNP	NT	No
2018	SM337-14	Putnam	West Central Ohio	SNP	NT	No
2018	SM337-15	Putnam	West Central Ohio	SNP	NT	No
2018	SM337-2	Putnam	West Central Ohio	SNP	NT	No
2018	SM337-3	Putnam	West Central Ohio	SNP	NT	No
2018	SM337-4	Putnam	West Central Ohio	SNP	NT	No
2018	SM337-5	Putnam	West Central Ohio	SNP	NT	No
2018	SM337-6	Putnam	West Central Ohio	SNP	NT	No
2018	SM337-7	Putnam	West Central Ohio	SNP	NT	No
2018	SM337-8	Putnam	West Central Ohio	SNP	NT	No
2018	SM337-9	Putnam	West Central Ohio	SNP	NT	No
2018	SM338-1	Hancock	West Central Ohio	SNP	NT	No
2018	SM338-2	Hancock	West Central Ohio	NA	NT	No
2018	SM338-3	Hancock	West Central Ohio	SNP	NT	No
2018	SM338-4	Hancock	West Central Ohio	SNP	NT	No
2018	SM338-5	Hancock	West Central Ohio	SNP	NT	No
2018	SM338-6	Hancock	West Central Ohio	SNP	NT	No
2018	SM338-7	Hancock	West Central Ohio	SNP	NT	No
2018	SM1850-18	Wood	Northwest Ohio	SNP	NT	Yes
2018	SM1851-18	Wood	Northwest Ohio	SNP	NT	Yes
2018	SM1852-18-R1	Wood	Northwest Ohio	Deletion	T4	Yes
2018	SM1861-18	Madison	Central Indiana	SNP	NT	Yes
2019	SM235-1	Wood	Northwest Ohio	SNP	T4	No
2019	SM236-2	Wood	Northwest Ohio	SNP	T4	No
2019	SM237-1	Wood	Northwest Ohio	SNP	T4	No
2019	SM237-2	Wood	Northwest Ohio	SNP	T4	No
2019	SM238-2	Wood	Northwest Ohio	SNP	T4	No
2019	SM238-3	Wood	Northwest Ohio	SNP	T4	No
2019	SM307-2	Tipton	Central Indiana	SNP	T4	No
2019	SM308-5	Tipton	Central Indiana	SNP	T4	No
2019	SM310-1	Putnam	West Central Ohio	SNP	T4	No
2019	SM310-2	Putnam	West Central Ohio	SNP	T4	No
2019	SM310-3	Putnam	West Central Ohio	SNP	T4	No
2019	SM310-4	Putnam	West Central Ohio	SNP	T4	No
2019	SM311-26	Tipton	Central Indiana	SNP	T4	No
2019	SM238-1	Wood	Northwest Ohio	SNP	T3	No
2019	SM232-1	Hancock	West Central Ohio	SNP	NT	No
2019	SM232-10	Hancock	West Central Ohio	SNP	NT	No
2019	SM232-2	Hancock	West Central Ohio	SNP	NT	No
2019	SM232-4	Hancock	West Central Ohio	SNP	NT	No
2019	SM232-5	Hancock	West Central Ohio	SNP	NT	No
2019	SM232-6	Hancock	West Central Ohio	SNP	NT	No
2019	SM232-7	Hancock	West Central Ohio	SNP	NT	No
2019	SM232-8	Hancock	West Central Ohio	SNP	NT	No
2019	SM232-9	Hancock	West Central Ohio	SNP	NT	No
2019	SM233-1	Hancock	West Central Ohio	SNP	NT	No
2019	SM233-10	Hancock	West Central Ohio	SNP	NT	No
2019	SM233-2	Hancock	West Central Ohio	SNP	NT	No
2019	SM233-3	Hancock	West Central Ohio	SNP	NT	No
2019	SM233-4	Hancock	West Central Ohio	SNP	NT	No
2019	SM233-5	Hancock	West Central Ohio	SNP	NT	No
2019	SM233-6	Hancock	West Central Ohio	SNP	NT	No
2019	SM233-7	Hancock	West Central Ohio	SNP	NT	No
2019	SM233-8	Hancock	West Central Ohio	SNP	NT	No
2019	SM233-9	Hancock	West Central Ohio	SNP	NT	No
2019	SM234-19	Wood	Northwest Ohio	SNP	NT	Yes
2019	SM234-10	Wood	Northwest Ohio	SNP	NT	No
2019	SM234-2	Wood	Northwest Ohio	SNP	NT	No
2019	SM234-3	Wood	Northwest Ohio	SNP	NT	No
2019	SM234-4	Wood	Northwest Ohio	SNP	NT	No
2019	SM234-5	Wood	Northwest Ohio	SNP	NT	No
2019	SM234-6	Wood	Northwest Ohio	SNP	NT	No
2019	SM234-7	Wood	Northwest Ohio	SNP	NT	No
2019	SM234-8	Wood	Northwest Ohio	SNP	NT	No
2019	SM234-9	Wood	Northwest Ohio	SNP	NT	No
2019	SM235-10	Wood	Northwest Ohio	SNP	NT	No
2019	SM235-2	Wood	Northwest Ohio	SNP	NT	No
2019	SM235-3	Wood	Northwest Ohio	SNP	NT	No
2019	SM235-4	Wood	Northwest Ohio	SNP	NT	No
2019	SM235-5	Wood	Northwest Ohio	SNP	NT	No
2019	SM235-6	Wood	Northwest Ohio	SNP	NT	No
2019	SM235-7	Wood	Northwest Ohio	SNP	NT	No
2019	SM235-8	Wood	Northwest Ohio	SNP	NT	No
2019	SM235-9	Wood	Northwest Ohio	SNP	NT	No
2019	SM292-1	Erie	North Central Ohio	SNP	NT	No
2019	SM292-2	Erie	North Central Ohio	SNP	NT	No
2019	SM292-3	Erie	North Central Ohio	SNP	NT	No
2019	SM292-4	Erie	North Central Ohio	SNP	NT	No
2019	SM292-5	Erie	North Central Ohio	SNP	NT	No
2019	SM307-1	Tipton	Central Indiana	SNP	NT	No
2019	SM307-3	Tipton	Central Indiana	SNP	NT	No
2019	SM307-4	Tipton	Central Indiana	SNP	NT	No
2019	SM307-5	Tipton	Central Indiana	SNP	NT	No
2019	SM307-6	Tipton	Central Indiana	SNP	NT	No
2019	SM307-7	Tipton	Central Indiana	SNP	NT	No
2019	SM307-8	Tipton	Central Indiana	SNP	NT	No
2019	SM308-1	Tipton	Central Indiana	SNP	NT	No
2019	SM308-2	Tipton	Central Indiana	SNP	NT	No
2019	SM308-3	Tipton	Central Indiana	SNP	NT	No
2019	SM308-4	Tipton	Central Indiana	SNP	NT	No
2019	SM308-6	Tipton	Central Indiana	SNP	NT	No
2019	SM308-7	Tipton	Central Indiana	SNP	NT	No
2019	SM309-1	Hancock	West Central Ohio	SNP	NT	No
2019	SM309-2	Hancock	West Central Ohio	SNP	NT	No
2019	SM309-3	Hancock	West Central Ohio	SNP	NT	No
2019	SM309-4	Hancock	West Central Ohio	SNP	NT	No
2019	SM310-5	Putnam	West Central Ohio	SNP	NT	No
2019	SM310-6	Putnam	West Central Ohio	SNP	NT	No
2019	SM311-19	Tipton	Central Indiana	SNP	NT	Yes
2019	SM311-10	Tipton	Central Indiana	SNP	NT	No
2019	SM311-11	Tipton	Central Indiana	SNP	NT	No
2019	SM311-12	Tipton	Central Indiana	SNP	NT	No
2019	SM311-13	Tipton	Central Indiana	SNP	NT	No
2019	SM311-14	Tipton	Central Indiana	SNP	NT	No
2019	SM311-15	Tipton	Central Indiana	SNP	NT	No
2019	SM311-16	Tipton	Central Indiana	SNP	NT	No
2019	SM311-17	Tipton	Central Indiana	SNP	NT	No
2019	SM311-18	Tipton	Central Indiana	SNP	NT	No
2019	SM311-19-1	Tipton	Central Indiana	SNP	NT	No
2019	SM311-2	Tipton	Central Indiana	SNP	NT	No
2019	SM311-20	Tipton	Central Indiana	SNP	NT	No
2019	SM311-21	Tipton	Central Indiana	SNP	NT	No
2019	SM311-22	Tipton	Central Indiana	SNP	NT	No
2019	SM311-23	Tipton	Central Indiana	SNP	NT	No
2019	SM311-24	Tipton	Central Indiana	SNP	NT	No
2019	SM311-25	Tipton	Central Indiana	SNP	NT	No
2019	SM311-3	Tipton	Central Indiana	SNP	NT	No
2019	SM311-4	Tipton	Central Indiana	SNP	NT	No
2019	SM311-5	Tipton	Central Indiana	SNP	NT	No
2019	SM311-6	Tipton	Central Indiana	SNP	NT	No
2019	SM311-7	Tipton	Central Indiana	SNP	NT	No
2019	SM311-8	Tipton	Central Indiana	SNP	NT	No
2019	SM311-9	Tipton	Central Indiana	SNP	NT	No
2020	SM110-20	Tipton	Central Indiana	SNP	NT	Yes
2020	SM176-20	Ottawa	North Central Ohio	SNP	NT	Yes
2020	SM194-20	Sandusky	Northwest Ohio	SNP	NT	Yes

## Sheet: Strains for genome analysis
NCBI Strain	BioProject	Year of Isolation	Location of Isolation	Sequenced this study	Figure 3	X. perforans grouping based on Schwartz et al., 2015, Timilsina et al., 2019, and Newberry et al., 2019
91-118	PRJNA60021	1991	Florida, USA	No	Yes	group 1B (SC2)
BRIP62383	PRJNA454505	2012	Bowen, Australia	No	Yes	NA
BRIP62397	PRJNA454505	2014	Brisbane, Australia	No	Yes	SC5
Xp4-20	PRJNA276608	2006	Decatur, Georgia, USA	No	Yes	group 1B (SC2)
TB15	PRJNA276690	2013	Hillsborough, Florida, USA	No	Yes	group 2 (SC3)
Xp3-15	PRJNA276600	2006	Decatur, Georgia, USA	No	Yes	group 2 (SC3)
BRIP62389	PRJNA454505	2013	South Turramurra Australia	No	Yes	NA
AL33	PRJNA526717	2017	Tuscaloosa, Alabama, USA	No	Yes	SC5
Xp7-12	PRJNA276610	2006	Manatee, Florida, USA	No	Yes	group 2 (SC3)
Xp5-6	PRJNA276609	2006	Decatur, Georgia, USA	No	Yes	group 1B (SC2)
Xp17-12	PRJNA276616	2006	Collier, Florida, USA	No	Yes	group 1B (SC2)
GEV1919	PRJNA436012	2015	Collier, Florida, USA	No	Yes	group 2 (SC3)
AL65	PRJNA526717	2017	Lee, Alabama, USA	No	Yes	SC6
GEV2110	PRJNA436012	2016	Collier, Florida, USA	No	Yes	group 2 (SC3)
BRIP62404	PRJNA454505	2014	Bowen, Australia	No	Yes	NA
ALS7E	PRJNA526717	2017	Tuscaloosa, Alabama, USA	No	Yes	group 2 (SC3)
GEV2114	PRJNA436012	2016	Collier, Florida, USA	No	Yes	group 2 (SC3)
GEV909	PRJNA276640	2012	Collier, Florida, USA	No	Yes	group 1A (SC1)
GEV893	PRJNA276636	2012	Collier, Florida, USA	No	Yes	group 1A (SC1)
GEV2111	PRJNA436012	2016	Collier, Florida, USA	No	Yes	group 2 (SC3)
GEV2399	PRJNA506994	2016	Beaufort, South Carolina, USA	No	Yes	group 2 (SC3)
GEV2400	PRJNA506994	2016	Beaufort, South Carolina, USA	No	Yes	group 2 (SC3)
GEV2055	PRJNA436012	2015	Polk, Florida, USA	No	Yes	group 2 (SC3)
4P1S2	PRJNA264141	2011	Italy	No	Yes	NA
SM1831-17	PRJNA795842	2017	Hancock, Ohio, USA	Yes	Yes	group 1A (SC1)
SM1830-17	PRJNA795842	2017	Ottawa, Ohio, USA	Yes	Yes	group 1A (SC1)
SM1829-17	PRJNA795842	2017	Hancock, Ohio, USA	Yes	Yes	group 1A (SC1)
SM1828-17	PRJNA795842	2017	Hancock, Ohio, USA	Yes	Yes	group 1A (SC1)
SM1815-17	PRJNA795842	2017	Hancock, Ohio, USA	Yes	Yes	group 1A (SC1)
SM1814-17	PRJNA795842	2017	Hancock, Ohio, USA	Yes	Yes	group 1A (SC1)
SM1813-17	PRJNA795842	2017	Ottawa, Ohio, USA	Yes	Yes	group 1A (SC1)
SM1812-17	PRJNA795842	2017	Madison, Indiana, USA	Yes	Yes	group 1A (SC1)
SM1811-17	PRJNA795842	2017	Ottawa, Ohio, USA	Yes	Yes	group 1A (SC1)
SM1810-17	PRJNA795842	2017	Putnam, Ohio, USA	Yes	Yes	group 1A (SC1)
SM1809-17	PRJNA795842	2017	Hancock, Ohio, USA	Yes	Yes	group 1A (SC1)
SM1808-17	PRJNA795842	2017	Putnam, Ohio, USA	Yes	Yes	group 1A (SC1)
SM1807-17	PRJNA795842	2017	Madison, Indiana, USA	Yes	Yes	group 1A (SC1)
SM1806-17	PRJNA795842	2017	Hancock, Ohio, USA	Yes	Yes	group 1A (SC1)
SM1841-17	PRJNA795842	2017	Hancock, Ohio, USA	Yes	Yes	group 1A (SC1)
SM1842-17	PRJNA795842	2017	Hancock, Ohio, USA	Yes	Yes	group 1A (SC1)
SM1843-17	PRJNA795842	2017	Ottawa, Ohio, USA	Yes	Yes	group 1A (SC1)
SM176-10	PRJNA795842	2010	Michigan, USA	Yes	Yes	group 2 (SC3)
SM587-11	PRJNA795842	2011	Putnam, Ohio, USA	Yes	Yes	NA
SM779-12	PRJNA795842	2012	Seneca, Ohio, USA	Yes	Yes	group 2 (SC3)
SM1013-13	PRJNA795842	2013	Washington Co., Ohio, USA	Yes	Yes	NA
SM1011-13	PRJNA795842	2013	Sandusky, Ohio, USA	Yes	Yes	group 2 (SC3)
SM1850-18	PRJNA795842	2018	Wood, Ohio, USA	Yes	Yes	group 1A (SC1)
SM1854-18	PRJNA795842	2018	Putnam, Ohio, USA	Yes	Yes	group 1A (SC1)
SM1851-18	PRJNA795842	2018	Wood, Ohio, USA	Yes	Yes	group 1A (SC1)
SM1852-18-R1	PRJNA795842	2018	Wood, Ohio, USA	Yes	Yes	group 1B (SC2)
SM1852-18-R2	PRJNA795842	2018	Wood, Ohio, USA	Yes	Yes	group 1B (SC2)
SM1852-18-R3	PRJNA795842	2018	Wood, Ohio, USA	Yes	Yes	group 1B (SC2)
SM1860-18	PRJNA795842	2018	Madison, Indiana, USA	Yes	Yes	group 1A (SC1)
SM1861-18	PRJNA795842	2018	Madison, Indiana, USA	Yes	Yes	group 1A (SC1)
SM1855-18	PRJNA795842	2018	Hancock, Ohio, USA	Yes	Yes	group 1A (SC1)
SM1856-18	PRJNA795842	2018	Hancock, Ohio, USA	Yes	Yes	group 1A (SC1)
SM1857-18	PRJNA795842	2018	Ottawa, Ohio, USA	Yes	Yes	group 1A (SC1)
SM1858-18	PRJNA795842	2018	Ottawa, Ohio, USA	Yes	Yes	group 1A (SC1)
SM1853-18	PRJNA795842	2018	Putnam, Ohio, USA	Yes	Yes	group 1A (SC1)
SM311-19	PRJNA795842	2019	Tripton, Indiana, USA	Yes	Yes	group 1A (SC1)
SM234-19	PRJNA795842	2019	Wood, Ohio, USA	Yes	Yes	group 1A (SC1)
SM110-20	PRJNA795842	2020	Tripton, Indiana, USA	Yes	Yes	group 1A (SC1)
SM176-20	PRJNA795842	2020	Ottawa, Ohio, USA	Yes	Yes	group 1A (SC1)
SM194-20	PRJNA795842	2020	Sandusky, Ohio, USA	Yes	Yes	group 1A (SC1)
BRIP63262	PRJNA454505	2015	Bundaberg, Australia	No	No	NA
BRIP63666	PRJNA454505	2015	Bundaberg, Australia	No	No	NA
BRIP62384	PRJNA454505	2012	Bowen, Australia	No	No	NA
BRIP63565	PRJNA454505	2015	Bundaberg, Australia	No	No	NA
Xp11-2	PRJNA276614	2006	Palm Beach, Florida, USA	No	No	group 1B (SC2)
BRIP62405	PRJNA454505	2014	Bundaberg, Australia	No	No	NA
TB6	PRJNA276688	2013	Hillsborough, Florida, USA	No	No	group 2 (SC3)
Xp8-16	PRJNA276611	2006	Manatee, Florida, USA	No	No	group 2 (SC3)
Xp15-11	PRJNA276615	2006	Miami-Dade, Florida, USA	No	No	group 1B (SC2)
TB9	PRJNA276689	2013	Hillsborough, Florida, USA	No	No	group 2 (SC3)
Xp9-5	PRJNA276612	2006	Manatee, Florida, USA	No	No	group 2 (SC3)
BRIP62398	PRJNA454505	2014	Bowen, Australia	No	No	NA
BRIP62386	PRJNA454505	2012	Bundaberg, Australia	No	No	NA
Xp18-15	PRJNA276617	2006	Collier, Florida, USA	No	No	group 1B (SC2)
Xp10-13	PRJNA276613	2006	Manatee, Florida, USA	No	No	group 2 (SC3)
GEV1026	PRJNA276680	2012	West Coast, Florida, USA	No	No	group 1A (SC1)
GEV2120	PRJNA436012	2016	Collier, Florida, USA	No	No	group 2 (SC3)
GEV1054	PRJNA276683	2012	Manatee, Florida, USA	No	No	group 2 (SC3)
GEV1044	PRJNA276682	2012	Collier, Florida, USA	No	No	group 2 (SC3)
GEV1063	PRJNA276687	2012	Collier, Florida, USA	No	No	group 2 (SC3)
AL37	PRJNA526717	2017	Alabama, USA	No	No	SC5
GEV1001	PRJNA276679	2012	Quincy, Florida, USA	No	No	group 2 (SC3)
GEV839	PRJNA276632	2012	Hardee, Florida, USA	No	No	group 2 (SC3)
GEV2123	PRJNA436012	2016	Collier, Florida, USA	No	No	group 2 (SC3)
GEV2390	PRJNA506994	2016	Beaufort, South Carolina, USA	No	No	group 3 (SC4)
GEV904	PRJNA276639	2012	Hillsborough, Florida, USA	No	No	group 1A (SC1)
GEV2392	PRJNA506994	2016	Beaufort, South Carolina, USA	No	No	group 3 (SC4)
GEV2396	PRJNA506994	2016	Beaufort, South Carolina, USA	No	No	group 3 (SC4)
GEV2420	PRJNA506994	2016	Beaufort, South Carolina, USA	No	No	group 2 (SC3)
GEV2135	PRJNA436012	2016	Collier, Florida, USA	No	No	group 2 (SC3)
GEV2133	PRJNA436012	2016	Collier, Florida, USA	No	No	group 2 (SC3)
GEV2130	PRJNA436012	2016	Collier, Florida, USA	No	No	group 3 (SC4)
GEV2134	PRJNA436012	2016	Collier, Florida, USA	No	No	group 3 (SC4)
GEV2126	PRJNA436012	2016	Collier, Florida, USA	No	No	group 2 (SC3)
GEV2132	PRJNA436012	2016	Collier, Florida, USA	No	No	group 2 (SC3)
GEV2384	PRJNA506994	2016	Beaufort, South Carolina, USA	No	No	group 2 (SC3)
GEV2397	PRJNA506994	2016	Beaufort, South Carolina, USA	No	No	group 3 (SC4)
GEV2124	PRJNA436012	2016	Collier, Florida, USA	No	No	group 3 (SC4)
GEV2122	PRJNA436012	2016	Collier, Florida, USA	No	No	group 3 (SC4)
GEV2058	PRJNA436012	2015	Polk, Florida, USA	No	No	group 2 (SC3)
GEV1918	PRJNA436012	2015	Collier, Florida, USA	No	No	group 2 (SC3)
GEV2052	PRJNA436012	2015	Polk, Florida, USA	No	No	group 2 (SC3)
GEV1991	PRJNA436012	2015	Manatee, Florida, USA	No	No	group 2 (SC3)
GEV1992	PRJNA436012	2015	Manatee, Florida, USA	No	No	group 2 (SC3)
GEV2013	PRJNA436012	2015	Manatee, Florida, USA	No	No	group 2 (SC3)
GEV2067	PRJNA436012	2016	Collier, Florida, USA	No	No	group 2 (SC3)
GEV2015	PRJNA436012	2015	Manatee, Florida, USA	No	No	group 2 (SC3)
GEV2072	PRJNA436012	2016	Collier, Florida, USA	No	No	group 2 (SC3)
GEV1912	PRJNA436012	2015	Collier, Florida, USA	No	No	group 2 (SC3)
GEV2087	PRJNA436012	2016	Collier, Florida, USA	No	No	group 2 (SC3)
GEV2128	PRJNA436012	2016	Collier, Florida, USA	No	No	group 3 (SC4)
GEV2010	PRJNA436012	2015	Manatee, Florida, USA	No	No	group 3 (SC4)
GEV1917	PRJNA436012	2015	Collier, Florida, USA	No	No	group 1A (SC1)
GEV1993	PRJNA436012	2015	Manatee, Florida, USA	No	No	group 2 (SC3)
GEV2117	PRJNA436012	2016	Collier, Florida, USA	No	No	group 2 (SC3)
GEV2119	PRJNA436012	2016	Collier, Florida, USA	No	No	group 2 (SC3)
GEV1989	PRJNA436012	2015	Manatee, Florida, USA	No	No	group 2 (SC3)
GEV2129	PRJNA436012	2016	Collier, Florida, USA	No	No	group 2 (SC3)
GEV2011	PRJNA436012	2015	Manatee, Florida, USA	No	No	group 2 (SC3)
GEV2047	PRJNA436012	2015	Polk, Florida, USA	No	No	group 2 (SC3)
GEV2112	PRJNA436012	2016	Collier, Florida, USA	No	No	group 3 (SC4)
GEV2099	PRJNA436012	2016	Collier, Florida, USA	No	No	group 3 (SC4)
GEV2116	PRJNA436012	2016	Collier, Florida, USA	No	No	group 2 (SC3)
GEV2109	PRJNA436012	2016	Collier, Florida, USA	No	No	group 2 (SC3)
GEV1916	PRJNA436012	2015	Collier, Florida, USA	No	No	group 2 (SC3)
GEV2121	PRJNA436012	2016	Collier, Florida, USA	No	No	group 3 (SC4)
GEV2127	PRJNA436012	2016	Collier, Florida, USA	No	No	group 3 (SC4)
GEV2048	PRJNA436012	2015	Polk, Florida, USA	No	No	group 2 (SC3)
GEV2098	PRJNA436012	2016	Collier, Florida, USA	No	No	group 2 (SC3)
GEV1915	PRJNA436012	2015	Collier, Florida, USA	No	No	group 2 (SC3)
GEV2065	PRJNA436012	2016	Collier, Florida, USA	No	No	group 3 (SC4)
GEV2118	PRJNA436012	2016	Collier, Florida, USA	No	No	group 2 (SC3)
GEV2009	PRJNA436012	2015	Manatee, Florida, USA	No	No	group 2 (SC3)
GEV1913	PRJNA436012	2015	Collier, Florida, USA	No	No	group 2 (SC3)
GEV2059	PRJNA436012	2015	Polk, Florida, USA	No	No	group 2 (SC3)
GEV2108	PRJNA436012	2016	Collier, Florida, USA	No	No	group 3 (SC4)
GEV2060	PRJNA436012	2015	Polk, Florida, USA	No	No	group 2 (SC3)
GEV2113	PRJNA436012	2016	Collier, Florida, USA	No	No	group 2 (SC3)
GEV1914	PRJNA436012	2015	Collier, Florida, USA	No	No	group 2 (SC3)
GEV1911	PRJNA436012	2015	Collier, Florida, USA	No	No	group 2 (SC3)
GEV2004	PRJNA436012	2015	Manatee, Florida, USA	No	No	group 2 (SC3)
GEV2125	PRJNA436012	2016	Collier, Florida, USA	No	No	group 3 (SC4)
GEV2398	PRJNA506994	2016	Beaufort, South Carolina, USA	No	No	group 2 (SC3)
Xp2010	PRJNA276618	2010	Hendry, Florida, USA	No	No	group 2 (SC3)
